# Supplementary material for: Discovery of Some Heterocyclic Molecules as Bone Morphogenetic Protein 2 (BMP-2)-Inducible Kinase Inhibitors: Virtual Screening, ADME Properties, and Molecular Docking Simulations
Source: Molecules. 2022 Aug 30;27(17):5571. doi: 10.3390/molecules27175571 (PMC9457949; doi:10.3390/molecules27175571)
Supplement: Supplementary file 1 [file molecules-27-05571-s001.zip]

Archive with 1 entries (1 files):
- molecules-1842330-supplementary.pdf
